# Supplementary material for: Identification of Novel Targeting Sites of Calcineurin and CaMKII in Human CaV3.2 T-Type Calcium Channel
Source: Biomedicines. 2023 Oct 25;11(11):2891. doi: 10.3390/biomedicines11112891 (PMC10669385; doi:10.3390/biomedicines11112891)
Supplement: Supplementary file 1 [file biomedicines-11-02891-s001.zip]

Archive with 1 entries (1 files):
- biomedicines-2582185-supplementary.pdf
